# Supplementary material for: Neuroinflammation and Neuronal Loss in the Hippocampus Are Associated with Immediate Posttraumatic Seizures and Corticosterone Elevation in Rats
Source: Int J Mol Sci. 2021 May 30;22(11):5883. doi: 10.3390/ijms22115883 (PMC8198836; doi:10.3390/ijms22115883)
Supplement: Supplementary file 1 [file ijms-22-05883-s001.zip]

Archive with 1 entries (1 files):
- ijms-1225574-supplementary.pdf
